# Supplementary material for: d-Tryptophan enhances the reproductive organ-specific expression of the amino acid transporter homolog Dr-SLC38A9 involved in the sexual induction of planarian Dugesia ryukyuensis
Source: Zoological Lett. 2021 Mar 20;7:4. doi: 10.1186/s40851-021-00173-z (PMC7981857; doi:10.1186/s40851-021-00173-z)
Supplement: Supplementary file 5 — Additional file 5: Supplementary Data Sheet S1. The raw data of qRT-PCR analyses for Fig. 1, 4 and 5. [file 40851_2021_173_MOESM5_ESM.xlsx]

## Sheet: Fig. 1A
Data Sheet S1. The raw data of qRT-PCR analyses for Fig. 1, 4 and 5.
No.	sample	gene	CT
1	Asexual	Dr-ef1a	21.02
2	Asexual	Dr-ef1a	21.75
3	Asexual	Dr-ef1a	21.11
4	Asexual	Dr-ef1a	21.41
5	Asexual	Dr-ef1a	21.99
6	Asexual	Dr-ef1a	21.65
7	Asexual	Dr-ef1a	21.5
8	Asexual	Dr-ef1a	23.75
1	Sexual	Dr-ef1a	21.57
2	Sexual	Dr-ef1a	21.01
3	Sexual	Dr-ef1a	22.35
4	Sexual	Dr-ef1a	21.09
5	Sexual	Dr-ef1a	21.87
6	Sexual	Dr-ef1a	21.4
7	Sexual	Dr-ef1a	20.59
8	Sexual	Dr-ef1a	19.76
1	Cocoon	Dr-ef1a	25.19
2	Cocoon	Dr-ef1a	24.75
3	Cocoon	Dr-ef1a	25.37
4	Cocoon	Dr-ef1a	26.21
5	Cocoon	Dr-ef1a	25.87
6	Cocoon	Dr-ef1a	24.2
7	Cocoon	Dr-ef1a	24.18
8	Cocoon	Dr-ef1a	25.1
1	Asexual	TR33723	26.71
2	Asexual	TR33723	27.92
3	Asexual	TR33723	27.19
4	Asexual	TR33723	27.33
5	Asexual	TR33723	27.69
6	Asexual	TR33723	27.78
7	Asexual	TR33723	27.41
8	Asexual	TR33723	29.17
1	Sexual	TR33723	28.08
2	Sexual	TR33723	26.14
3	Sexual	TR33723	26.32
4	Sexual	TR33723	27.42
5	Sexual	TR33723	26.2
6	Sexual	TR33723	27.8
7	Sexual	TR33723	25.04
8	Sexual	TR33723	26.15
1	Cocoon	TR33723	23.03
2	Cocoon	TR33723	23.91
3	Cocoon	TR33723	24.03
4	Cocoon	TR33723	23.93
5	Cocoon	TR33723	23.93
6	Cocoon	TR33723	23.11
7	Cocoon	TR33723	23.47
8	Cocoon	TR33723	24.21

## Sheet: Fig. 1B
No.	sample	gene	CT
1	Asexual	Dr-ef1a	20.85
2	Asexual	Dr-ef1a	22.1
3	Asexual	Dr-ef1a	21.23
4	Asexual	Dr-ef1a	21.18
5	Asexual	Dr-ef1a	21.77
6	Asexual	Dr-ef1a	21.36
7	Asexual	Dr-ef1a	21.5
8	Asexual	Dr-ef1a	23.5
9	Asexual	Dr-ef1a	22.19
10	Asexual	Dr-ef1a	21.71
1	Sexual	Dr-ef1a	21.05
2	Sexual	Dr-ef1a	20.92
3	Sexual	Dr-ef1a	22.51
4	Sexual	Dr-ef1a	21.74
5	Sexual	Dr-ef1a	23.16
6	Sexual	Dr-ef1a	21.3
7	Sexual	Dr-ef1a	20.61
8	Sexual	Dr-ef1a	19.92
9	Sexual	Dr-ef1a	22.35
10	Sexual	Dr-ef1a	20.98
1	Cocoon	Dr-ef1a	25.42
2	Cocoon	Dr-ef1a	25.18
3	Cocoon	Dr-ef1a	24.93
4	Cocoon	Dr-ef1a	25.02
5	Cocoon	Dr-ef1a	25.96
6	Cocoon	Dr-ef1a	25.35
7	Cocoon	Dr-ef1a	25.13
8	Cocoon	Dr-ef1a	24.37
1	Asexual	TR33723	36.6
2	Asexual	TR33723	36.31
3	Asexual	TR33723	34.53
4	Asexual	TR33723	34.75
5	Asexual	TR33723	35.32
6	Asexual	TR33723	34.9
7	Asexual	TR33723	33.86
8	Asexual	TR33723	36.29
9	Asexual	TR33723	35.14
10	Asexual	TR33723	35.11
1	Sexual	TR33723	26.22
2	Sexual	TR33723	27.02
3	Sexual	TR33723	27.03
4	Sexual	TR33723	26.84
5	Sexual	TR33723	26.97
6	Sexual	TR33723	26.32
7	Sexual	TR33723	25.43
8	Sexual	TR33723	25.37
9	Sexual	TR33723	26.05
10	Sexual	TR33723	24.98
1	Cocoon	TR33723	36.08
2	Cocoon	TR33723	36.73
3	Cocoon	TR33723	39.7
4	Cocoon	TR33723	37.22
5	Cocoon	TR33723	37.39
6	Cocoon	TR33723	37.49
7	Cocoon	TR33723	37.64
8	Cocoon	TR33723	36.81

## Sheet: Fig. 1C
No.	sample	gene	CT
1	Asexual	Dr-ef1a	20.85
2	Asexual	Dr-ef1a	22.1
3	Asexual	Dr-ef1a	21.23
4	Asexual	Dr-ef1a	21.18
5	Asexual	Dr-ef1a	21.77
6	Asexual	Dr-ef1a	21.36
7	Asexual	Dr-ef1a	21.5
8	Asexual	Dr-ef1a	23.5
9	Asexual	Dr-ef1a	22.19
10	Asexual	Dr-ef1a	21.71
1	Sexual	Dr-ef1a	21.05
2	Sexual	Dr-ef1a	20.92
3	Sexual	Dr-ef1a	22.51
4	Sexual	Dr-ef1a	21.74
5	Sexual	Dr-ef1a	23.16
6	Sexual	Dr-ef1a	21.3
7	Sexual	Dr-ef1a	20.61
8	Sexual	Dr-ef1a	19.92
9	Sexual	Dr-ef1a	22.35
10	Sexual	Dr-ef1a	20.98
1	Cocoon	Dr-ef1a	25.42
2	Cocoon	Dr-ef1a	25.18
3	Cocoon	Dr-ef1a	24.93
4	Cocoon	Dr-ef1a	25.02
5	Cocoon	Dr-ef1a	25.96
6	Cocoon	Dr-ef1a	25.35
7	Cocoon	Dr-ef1a	25.13
8	Cocoon	Dr-ef1a	26.2
9	Cocoon	Dr-ef1a	23.39
10	Cocoon	Dr-ef1a	24.37
1	Asexual	TR33723	24.89
2	Asexual	TR33723	25.66
3	Asexual	TR33723	25.22
4	Asexual	TR33723	25.51
5	Asexual	TR33723	25.96
6	Asexual	TR33723	26.31
7	Asexual	TR33723	25.76
8	Asexual	TR33723	26.53
9	Asexual	TR33723	26.2
10	Asexual	TR33723	24.92
1	Sexual	TR33723	24.59
2	Sexual	TR33723	21.85
3	Sexual	TR33723	22.77
4	Sexual	TR33723	24.76
5	Sexual	TR33723	23.36
6	Sexual	TR33723	25.08
7	Sexual	TR33723	22.55
8	Sexual	TR33723	22.87
9	Sexual	TR33723	23.56
10	Sexual	TR33723	25.04
1	Cocoon	TR33723	21.4
2	Cocoon	TR33723	21.19
3	Cocoon	TR33723	20.68
4	Cocoon	TR33723	20.77
5	Cocoon	TR33723	21.12
6	Cocoon	TR33723	20.8
7	Cocoon	TR33723	21.35
8	Cocoon	TR33723	23.91
9	Cocoon	TR33723	19.35
10	Cocoon	TR33723	21.01

## Sheet: Fig. 4B
No.	sample	gene	CT
1	EGFP KD	Dr-ef1a	21.5
2	EGFP KD	Dr-ef1a	22.07
3	EGFP KD	Dr-ef1a	21.76
4	EGFP KD	Dr-ef1a	21.39
5	EGFP KD	Dr-ef1a	22.15
6	EGFP KD	Dr-ef1a	22.63
1	SLC38A9 KD	Dr-ef1a	22.12
2	SLC38A9 KD	Dr-ef1a	22.7
3	SLC38A9 KD	Dr-ef1a	21.37
4	SLC38A9 KD	Dr-ef1a	22.09
5	SLC38A9 KD	Dr-ef1a	22.5
6	SLC38A9 KD	Dr-ef1a	22.41
1	EGFP KD	Dr-SLC38A9	26.15
2	EGFP KD	Dr-SLC38A9	26.57
3	EGFP KD	Dr-SLC38A9	26.35
4	EGFP KD	Dr-SLC38A9	26.25
5	EGFP KD	Dr-SLC38A9	26.96
6	EGFP KD	Dr-SLC38A9	26.97
1	SLC38A9 KD	Dr-SLC38A9	28.34
2	SLC38A9 KD	Dr-SLC38A9	27.6
3	SLC38A9 KD	Dr-SLC38A9	27.92
4	SLC38A9 KD	Dr-SLC38A9	27.7
5	SLC38A9 KD	Dr-SLC38A9	28.21
6	SLC38A9 KD	Dr-SLC38A9	27.15

## Sheet: Fig. 4C
No.	sample	gene	CT
1	EGFP KD	Dr-ef1a	21.43
2	EGFP KD	Dr-ef1a	21.79
3	EGFP KD	Dr-ef1a	21.23
4	EGFP KD	Dr-ef1a	21.23
5	EGFP KD	Dr-ef1a	21.01
6	EGFP KD	Dr-ef1a	21.86
7	EGFP KD	Dr-ef1a	22.03
8	EGFP KD	Dr-ef1a	22.04
1	SLC38A9 KD	Dr-ef1a	22.06
2	SLC38A9 KD	Dr-ef1a	22.4
3	SLC38A9 KD	Dr-ef1a	21.31
4	SLC38A9 KD	Dr-ef1a	21.73
5	SLC38A9 KD	Dr-ef1a	22.34
6	SLC38A9 KD	Dr-ef1a	22.38
7	SLC38A9 KD	Dr-ef1a	22.1
8	SLC38A9 KD	Dr-ef1a	21.58
1	EGFP KD	DrY1	28.35
2	EGFP KD	DrY1	28.17
3	EGFP KD	DrY1	26.7
4	EGFP KD	DrY1	26.9
5	EGFP KD	DrY1	25.97
6	EGFP KD	DrY1	26.75
7	EGFP KD	DrY1	27.09
8	EGFP KD	DrY1	28.79
1	SLC38A9 KD	DrY1	28.55
2	SLC38A9 KD	DrY1	31.3
3	SLC38A9 KD	DrY1	29.78
4	SLC38A9 KD	DrY1	29.18
5	SLC38A9 KD	DrY1	29.54
6	SLC38A9 KD	DrY1	28.99
7	SLC38A9 KD	DrY1	29.66
8	SLC38A9 KD	DrY1	29.77

## Sheet: Fig. 4D
No.	sample	gene	CT
1	EGFP KD	Dr-ef1a	21.19
2	EGFP KD	Dr-ef1a	21.5
3	EGFP KD	Dr-ef1a	21.45
4	EGFP KD	Dr-ef1a	21.87
5	EGFP KD	Dr-ef1a	23.66
6	EGFP KD	Dr-ef1a	21.78
7	EGFP KD	Dr-ef1a	21.5
8	EGFP KD	Dr-ef1a	21.86
1	SLC38A9 KD	Dr-ef1a	21.42
2	SLC38A9 KD	Dr-ef1a	22.18
3	SLC38A9 KD	Dr-ef1a	23.01
4	SLC38A9 KD	Dr-ef1a	21.57
5	SLC38A9 KD	Dr-ef1a	22.18
6	SLC38A9 KD	Dr-ef1a	21.65
7	SLC38A9 KD	Dr-ef1a	22.25
8	SLC38A9 KD	Dr-ef1a	22.22
1	EGFP KD	Dryg	27.1
2	EGFP KD	Dryg	22.01
3	EGFP KD	Dryg	26.35
4	EGFP KD	Dryg	29.43
5	EGFP KD	Dryg	30.83
6	EGFP KD	Dryg	27.5
7	EGFP KD	Dryg	28.8
8	EGFP KD	Dryg	28.22
1	SLC38A9 KD	Dryg	31.12
2	SLC38A9 KD	Dryg	28.45
3	SLC38A9 KD	Dryg	30.93
4	SLC38A9 KD	Dryg	30.54
5	SLC38A9 KD	Dryg	30.72
6	SLC38A9 KD	Dryg	31.86
7	SLC38A9 KD	Dryg	30.4
8	SLC38A9 KD	Dryg	30.78

## Sheet: Fig. 5I
No.	sample	gene	CT
1	Liver	Dr-ef1a	20.06
2	Liver	Dr-ef1a	20.51
3	Liver	Dr-ef1a	20.9
4	Liver	Dr-ef1a	20.98
5	Liver	Dr-ef1a	21.21
6	Liver	Dr-ef1a	21.01
1	B. brunnea	Dr-ef1a	21.56
2	B. brunnea	Dr-ef1a	21.25
3	B. brunnea	Dr-ef1a	20.59
4	B. brunnea	Dr-ef1a	20.98
5	B. brunnea	Dr-ef1a	21.7
6	B. brunnea	Dr-ef1a	21.65
1	M0+M10	Dr-ef1a	20.95
2	M0+M10	Dr-ef1a	21.69
3	M0+M10	Dr-ef1a	21.03
4	M0+M10	Dr-ef1a	21.34
5	M0+M10	Dr-ef1a	20.39
6	M0+M10	Dr-ef1a	20.27
1	Liver	Dr-SLC38A9	21.59
2	Liver	Dr-SLC38A9	22.11
3	Liver	Dr-SLC38A9	22.17
4	Liver	Dr-SLC38A9	22.29
5	Liver	Dr-SLC38A9	22.53
6	Liver	Dr-SLC38A9	22.41
1	B. brunnea	Dr-SLC38A9	22.12
2	B. brunnea	Dr-SLC38A9	21.96
3	B. brunnea	Dr-SLC38A9	21.16
4	B. brunnea	Dr-SLC38A9	21.61
5	B. brunnea	Dr-SLC38A9	21.64
6	B. brunnea	Dr-SLC38A9	21.63
1	M0+M10	Dr-SLC38A9	20.76
2	M0+M10	Dr-SLC38A9	21.63
3	M0+M10	Dr-SLC38A9	21.16
4	M0+M10	Dr-SLC38A9	20.88
5	M0+M10	Dr-SLC38A9	20.77
6	M0+M10	Dr-SLC38A9	21.07

## Sheet: Fig. 5J
No.	sample	gene	CT
1	control	Dr-ef1a	21.56
2	control	Dr-ef1a	23.54
3	control	Dr-ef1a	21.65
4	control	Dr-ef1a	22.21
5	control	Dr-ef1a	22.25
6	control	Dr-ef1a	21.95
7	control	Dr-ef1a	21.95
8	control	Dr-ef1a	22.45
9	control	Dr-ef1a	22.6
10	control	Dr-ef1a	22.79
11	control	Dr-ef1a	21.89
12	control	Dr-ef1a	22.04
1	L-Trp	Dr-ef1a	21.57
2	L-Trp	Dr-ef1a	24.01
3	L-Trp	Dr-ef1a	23.71
4	L-Trp	Dr-ef1a	22.18
5	L-Trp	Dr-ef1a	22.4
6	L-Trp	Dr-ef1a	23.05
7	L-Trp	Dr-ef1a	22.76
8	L-Trp	Dr-ef1a	23.02
9	L-Trp	Dr-ef1a	23.12
10	L-Trp	Dr-ef1a	22.62
11	L-Trp	Dr-ef1a	22.53
12	L-Trp	Dr-ef1a	21.41
1	D-Trp	Dr-ef1a	20.92
2	D-Trp	Dr-ef1a	20.74
3	D-Trp	Dr-ef1a	20.72
4	D-Trp	Dr-ef1a	21.69
5	D-Trp	Dr-ef1a	21.33
6	D-Trp	Dr-ef1a	21.33
7	D-Trp	Dr-ef1a	22.19
8	D-Trp	Dr-ef1a	21.12
9	D-Trp	Dr-ef1a	22.29
10	D-Trp	Dr-ef1a	21.6
11	D-Trp	Dr-ef1a	20.97
12	D-Trp	Dr-ef1a	21.34
1	control	Dr-SLC38A9	23.12
2	control	Dr-SLC38A9	25.41
3	control	Dr-SLC38A9	23.8
4	control	Dr-SLC38A9	25.49
5	control	Dr-SLC38A9	23.87
6	control	Dr-SLC38A9	22.9
7	control	Dr-SLC38A9	23.77
8	control	Dr-SLC38A9	25.94
9	control	Dr-SLC38A9	24.22
10	control	Dr-SLC38A9	23.69
11	control	Dr-SLC38A9	23.28
12	control	Dr-SLC38A9	23.02
1	L-Trp	Dr-SLC38A9	23.52
2	L-Trp	Dr-SLC38A9	24.27
3	L-Trp	Dr-SLC38A9	23.67
4	L-Trp	Dr-SLC38A9	23.53
5	L-Trp	Dr-SLC38A9	23.14
6	L-Trp	Dr-SLC38A9	24.87
7	L-Trp	Dr-SLC38A9	24.19
8	L-Trp	Dr-SLC38A9	24.57
9	L-Trp	Dr-SLC38A9	23.61
10	L-Trp	Dr-SLC38A9	23.8
11	L-Trp	Dr-SLC38A9	24.21
12	L-Trp	Dr-SLC38A9	23.86
1	D-Trp	Dr-SLC38A9	21.45
2	D-Trp	Dr-SLC38A9	21.31
3	D-Trp	Dr-SLC38A9	22.09
4	D-Trp	Dr-SLC38A9	22.07
5	D-Trp	Dr-SLC38A9	21.66
6	D-Trp	Dr-SLC38A9	22.69
7	D-Trp	Dr-SLC38A9	22.96
8	D-Trp	Dr-SLC38A9	22.18
9	D-Trp	Dr-SLC38A9	22.92
10	D-Trp	Dr-SLC38A9	22.97
11	D-Trp	Dr-SLC38A9	23.28
12	D-Trp	Dr-SLC38A9	22
